# Supplementary material for: Gene Co-Expression Analysis Reveals Functional Differences Between Early- and Late-Onset Alzheimer’s Disease
Source: Curr Issues Mol Biol. 2025 Mar 18;47(3):200. doi: 10.3390/cimb47030200 (PMC11941623; doi:10.3390/cimb47030200)
Supplement: Supplementary file 1 [file cimb-47-00200-s001.zip]

Archive with 1 entries (1 files):
- cimb-3497031-supplementary.pdf
